# Supplementary material for: Designing for Multilevel Behavior Change: A Father-Focused Nutrition and Physical Activity Program for Mexican-Heritage Families in South Texas Border Communities
Source: Int J Environ Res Public Health. 2021 Sep 26;18(19):10117. doi: 10.3390/ijerph181910117 (PMC8508574; doi:10.3390/ijerph181910117)
Supplement: Supplementary file 1 [file ijerph-18-10117-s001.zip]

Archive with 1 entries (1 files):
- ijerph-1337362-supplementary.pdf
